# Supplementary material for: Cell Type-Specific Patterns in the Accumulation of DNA Damage Following Multifractional Radiation Exposure
Source: Int J Mol Sci. 2022 Oct 25;23(21):12861. doi: 10.3390/ijms232112861 (PMC9655477; doi:10.3390/ijms232112861)
Supplement: Supplementary file 1 [file ijms-23-12861-s001.zip]

Archive with 1 entries (1 files):
- ijms-1892578-supplementary.pdf
